# Supplementary material for: Increasing prevalence of hypervirulent ST5 methicillin susceptible Staphylococcus aureus subtype poses a serious clinical threat
Source: Emerg Microbes Infect. 2021 Jan 17;10(1):109–22. doi: 10.1080/22221751.2020.1868950 (PMC7832517; doi:10.1080/22221751.2020.1868950)
Supplement: Supplementary_Table_1-revised.xlsx [file TEMI_A_1868950_SM7368.xlsx]

## Sheet: Sheet1
Sample ID	Isolation Year	Patients' Age	Patients' Sex	Isolation Specimen	MR/SSA	spa type	SCCmec type	IEC type	Intact Prophages				Questionable Prophages		Incomplete Prophages
2008-3	2008	91	m	Respiratory	MRSA	t002	SCCmec II	D	SA13				53		SA13	phiN315
2008-66	2008	21	f	Respiratory	MRSA	t002	SCCmec II	Absent	YMC/09/04/R1988	53	phiNM3		tp310		PT1028	phiPV83	PT1028
2008-141	2008	44	f	urine	MRSA	t002	SCCmec II	Absent	SA13				53		PT1028	phiPV83
2008-233	2008	73	m	Respiratory	MRSA	t002	SCCmec II	B	YMC/09/04/R1988	SA13					phiN315	53	phiPV83	PT1028
2008-347	2008	30	m	Respiratory	MRSA	t002	SCCmec II	B	phi2958PVL				phiN315	53	PT1028	phiPV83
2008-362	2008	63	f	Catheter	MRSA	t548	SCCmec II	B	phiN315	YMC/09/04/R1988			69		PT1028	phiPV83	53
2008-363	2008	36	m	Respiratory	MRSA	t548	SCCmec II	B	phiN315	YMC/09/04/R1988			69		PT1028	phiPV83
2008-414	2008	67	m	Skin/soft tissue	MSSA	t548	Absent	B	phiNM3	53					phiPV83
2008-418	2008	76	f	Respiratory	MRSA	t002	SCCmec II	E	phiNM3	YMC/09/04/R1988			tp310_1	69	PT1028	phiPV83	PT1028
2008-488	2008	91	m	Respiratory	MRSA	t002	SCCmec II	B	phi2958PVL	phiJB					SA13	PT1028	phiN315	53	96
2008-569	2008	64	m	Respiratory	MRSA	t002	SCCmec II	E	YMC/09/04/R1988				69		P954	StauST398_4	53	PT1028	phiPV83	phi2958PVL	phi2958PVL
2012-78	2012	59	f	Skin/soft tissue	MRSA	t002	SCCmec II	Absent	phiPVL	69	YMC/09/04/R1988	phiNM3			PT1028	phiPV83
2012-85	2012	34	f	Respiratory	MRSA	t311	SCCmec II	D	phiNM3	YMC/09/04/R1988	SA13		tp310_1		PT1028
2012-207	2012	59	m	Skin/soft tissue	MRSA	t002	SCCmec II	E	YMC/09/04/R1988	phiNM3			69	tp310_1	phi2958PVL	PT1028	phiPV83
2012-254	2012	79	f	Respiratory	MRSA	t002	SCCmec II	E	YMC/09/04/R1988	53	phiNM3		tp310_1		phiPV83	YMC/09/04/R1988	PT1028
2012-271	2012	16	m	Respiratory	MRSA	t2460	SCCmec II	Absent	YMC/09/04/R1988	phinm2	SA13				PT102888	phiPV83	SA12	88
2012-286	2012	36	f	Skin/soft tissue	MRSA	t002	SCCmec II	E	53	phiNM3	YMC/09/04/R1988		tp310_1		phi2958PVL	PT1028	phiPV83
2012-311	2012	63	m	Skin/soft tissue	MRSA	t2460	SCCmec II	Absent	YMC/09/04/R1988	SA13			phinm2		PT1028	88	phiPV83	SA12
2012-349	2012	50	f	Respiratory	MRSA	t2460	SCCmec II	Absent	phinm2	SA13					SA12	PT1028	phiPV83	88
2012-369	2012	46	f	Respiratory	MRSA	t002	SCCmec II	E	YMC/09/04/R1988	phiNM3	53		tp310_1		PT1028	phi2958PVL	phiPV83
2012-376	2012	46	m	Skin/soft tissue	MSSA	t002	Absent	B	SA13				phiNM3		phiPV83	PT1028	StauST398_4	11
2012-380	2012	42	m	Respiratory	MSSA	t002	Absent	B	phiJB				phiNM3		77	StauST398_4	PT1028	phiPV83
2012-381	2012	44	m	Blood	MSSA	t548	Remnant SCCmec II (mecR1, ccrB2 missing)	B	phiNM3						phiPV83
2012-402	2012	64	f	other sterile body fluids	MRSA	t2460	SCCmec II	Absent	SA13				phinm2		SA12	88	phiPV83	PT1028
2012-458	2012	87	m	Respiratory	MRSA	t2460	SCCmec II	Absent	SA13				phinm2		PT1028	88	phiPV83	SA12
2012-526	2012	68	m	others	MSSA	t548	Absent	B	53	phiNM3					phiPV83
2012-539	2012	64	m	Respiratory	MRSA	t002	SCCmec II	E	phiNM3	Paenib_Harrison			Geobac_E2	53	PT1028	Bacill_PM1	Bacill_BM5	Clostr_phiCT453A
2012-548	2012	91	m	others	MSSA	t548	Absent	B	53	phiNM3					phiPV83
2012-572	2012	86	f	Skin/soft tissue	MSSA	t548	Absent	B	phiNM3	53					phiPV83
2012-632	2012	65	f	Urine	MRSA	t002	SCCmec II	B	phi2958PVL	SA97			PT1028		phiN315	PT1028	phiPV83
2012-633	2012	47	m	Respiratory	MRSA	t2460	SCCmec II	E	SA13				phinm2		phiPV83	88	PT1028	SA12
2012-686	2012	64	m	Respiratory	MRSA	t002	SCCmec II	Absent	YMC/09/04/R1988	SA13			69		phiPV83	P954	PT1028	StauST398_4	53	phi2958PVL	phi2958PVL
2012-706	2012	76	m	Respiratory	MRSA	t2460	SCCmec II	Absent	SA13				phinm2		phiPV83	PT1028	SA12	88
2012-713	2012	56	f	Respiratory	MRSA	t311	SCCmec II	D	phiNM3	YMC/09/04/R1988					PT1028
2012-716	2012	65	f	Respiratory	MRSA	t311	SCCmec II	D							phiPV83_	phiN315	phiN315	P954	tp310_1	PT1028	PT1028
2012-723	2012	61	m	Respiratory	MRSA	t311	SCCmec II	D	phiNM3	YMC/09/04/R1988					PT1028	phiPV83
2012-734	2012	74	m	Skin/soft tissue	MSSA	t548	Remnant SCCmec II (mecR1 missing)	D	53				YMC/09/04/R1988		phiPV83
2012-752	2012	99	m	Respiratory	MRSA	t311	SCCmec II	D	phiNM3	YMC/09/04/R1988					PT1028
2012-762	2012	55	m	Respiratory	MRSA	t2460	SCCmec II	Absent	SA13				phinm2		88	PT1028	SA12	phiPV83
2012-764	2012	50	m	Respiratory	MRSA	t311	SCCmec II	D	phiNM3	YMC/09/04/R1988	SA13				PT1028	phiPV83	YMC/09/04/R1988
2012-773	2012	58	f	Respiratory	MRSA	t002	SCCmec II	E	phiNM3	YMC/09/04/R1988	53		tp310_1		phi2958PVL	phiPV83	PT1028
2012-803	2012	48	m	Respiratory	MRSA	t2460	SCCmec II	Absent	SA13	phinm2					PT1028	SA12	88	phiPV83
2012-809	2012	63	f	Respiratory	MSSA	t548	Absent	B	phiJB				phi2958PVL	phiNM3	77	phiPV83	Ipla35	StauST398_4
2012-817	2012	54	f	Respiratory	MRSA	t311	SCCmec II	D	phiNM3	YMC/09/04/R1988					PT1028
2012-824	2012	74	m	Respiratory	MRSA	t002	SCCmec II	B	phiN315				YMC/09/04/R1988		69	PT1028	SA13	phi2958PVL
2012-840	2012	24	m	Respiratory	MRSA	t2460	SCCmec II	B	YMC/09/04/R1988	SA13			phinm2		88	PT1028	phiPV83	SA12
2012-860	2012	76	f	others	MSSA	t548	Remnant SCCmec II (ccrA2, mecR1 missing)	A	phiNM3						phiPV83	YMC/09/04/R1988
2012-865	2012	68	m	Respiratory	MRSA	t311	SCCmec II	D	phiNM3	YMC/09/04/R1988	SA13				PT1028	SA13
2012-867	2012	66	m	Respiratory	MRSA	t2460	SCCmec II	E	SA13				YMC/09/04/R1988_N	phinm2	SA12	PT1028	88	phiPV83
2012-868	2012	32	f	Respiratory	MRSA	t311	SCCmec II	D	phiNM3	YMC/09/04/R1988					phiPV83	PT1028
2015-16	2015	65	m	Skin/soft tissue	MSSA	t548	Absent	B	phiJB	53			phiNM3		96
2015-166	2015	84	f	Respiratory	MRSA	t2460	SCCmec II	Absent	SA13				phinm2		phiPV83	SA12	PT1028	88
2015-169	2015	61	m	Respiratory	MRSA	t311	SCCmec II	D	YMC/09/04/R1988	phiNM3					phiPV83	PT1028
2015-206	2015	67	f	Respiratory	MRSA	t2460	SCCmec II	Absent	phinm2	SA13					88	PT1028	phiPV83	SA12
2015-212	2015	48	m	Respiratory	MRSA	t2460	SCCmec II	Absent	SA13				phinm2		88	PT1028	SA12	phiPV83
2015-229	2015	40	m	Skin/soft tissue	MSSA	t855	Absent	B	phiNM3	SA97					phiPV83
2015-269	2015	82	m	Respiratory	MRSA	t2460	SCCmec II	Absent	YMC/09/04/R1988	phinm2	SA13				88	SA12	phiPV83	PT1028
2015-284	2015	51	m	Respiratory	MRSA	t2460	SCCmec II	B	SA13				phinm2		SA12	PT1028	88	phiPV83
2015-333	2015	66	f	Respiratory	MSSA	t548	Absent	B					phiNM3		phiPV83	phiETA3	StauST398_4
2015-339	2015	45	m	Respiratory	MRSA	t2460	SCCmec II	B	phinm2	SA13					phiPV83	88	PT1028	SA12
2015-365	2015	65	m	Respiratory	MSSA	t548	Absent	B	phiNM3	SA97					phiPV83
2015-383	2015	67	m	Respiratory	MSSA	t450	Absent	A	phiNM3						phiPV83
2015-407	2015	62	m	Respiratory	MRSA	t311	SCCmec II	A	YMC/09/04/R1988				53	phiNM3	PT1028
2015-418	2015	44	m	Respiratory	MSSA	t548	Absent	B	SA97	phiNM3					phiPV83
2015-500	2015	62	m	Respiratory	MSSA	t548	Absent	B	phiNM3	53					phiPV83
2016-84	2016	24	m	Respiratory	MSSA	t548	Absent	B	phiNM3	53
2016-334	2016	24	m	other sterile body fluids	MSSA	t548	Absent	B	phiNM3						phiPV83
2016-353	2016	76	m	Skin/soft tissue	MSSA	t002	Absent	B	phiNM3	phiJB					phiPV83
2016-736	2016	62	m	urine	MSSA	t548	Absent	B	phiJB	phiNM3					phiPV83
2016-739	2016	62	m	blood	MSSA	t548	Absent	B	phiJB	phiNM3					phiPV83
2016-865	2016	68	m	other sterile body fluids	MSSA	t002	Absent	B	phiNM3						PT1028	phiPV83
2016-903	2016	58	f	Respiratory	MSSA	t548	Absent	B	phiJB				phiNM3		77	StauST398_4
2017-55	2017	95	m	Respiratory	MSSA	t548	Absent	B	SA97	phiNM3
2017-139	2017	43	m	Respiratory	MSSA	t311	Absent	D	YMC/09/04/R1988	phiNM3					PT1028
2017-180	2017	31	m	Respiratory	MRSA	t311	SCCmec II	D	YMC/09/04/R1988	phiNM3					PT1028
2017-247	2017	30	m	Respiratory	MSSA	t548	Absent	B	phiNM3				PT1028		PVL
2017-566	2017	58	m	Skin/soft tissue	MSSA	t002	Absent	Absent	StauST398_2	phiJB			PT1028		tp310_3	77
2017-728	2017	39	m	blood	MSSA	t002	Absent	B	phiJB				phiNM3		phiPV83	PT1028	StauST398_4	77
2017-858	2017	39	f	Skin/soft tissue	MSSA	t548	Absent	B	phiJB						phiNM3
2017-867	2017	70	f	Respiratory	MSSA	t002	Absent	B	phiNM3						phiPV83	PT1028
2017-874	2017	51	f	others	MSSA	t002	Absent	B	phiNM3						PT1028	phiPV83
2017-999	2017	36	f	others	MSSA	t548	Absent	B	phiNM3	YMC/09/04/R1988					phiPV83
2018-52	2018	19	m	Catheter	MRSA	t2460	SCCmec II	Absent	YMC/09/04/R1988	SA13			phinm2		SA12	PT1028	Slt	phiPV83
2018-53	2018	39	m	Respiratory	MRSA	t311	SCCmec II	D	YMC/09/04/R1988				53		phiN315	PT1028
2018-81	2018	62	f	Respiratory	MRSA	t311	SCCmec II	A	YMC/09/04/R1988	phiNM3					PT1028
2018-109	2018	71	f	Respiratory	MRSA	t002	SCCmec II	B	phi2958PVL	53			PT1028		phiPV83	PT1028	phiN315
2018-111	2018	66	m	Respiratory	MRSA	t2460	SCCmec II	C	YMC/09/04/R1988	SA13			phinm2		SA12	PT1028	phiPV83	Slt	2661
2018-140	2018	93	f	Respiratory	MSSA	t548	Absent	B	53	phiNM3
2018-145	2018	74	f	Skin/soft tissue	MSSA	t002	Absent	C	53				StauST398_2		53	phi7401PVL
2018-176	2018	89	f	Respiratory	MRSA	t002	SCCmec II	B	phi2958PVL	53			PT1028		phiPV83	PT1028	phiN315
2018-208	2018	65	f	Respiratory	MRSA	t002	SCCmec II	B	phi2958PV	53			PT1028		phiPV83	phiN315
2018-217	2018	60	m	Respiratory	MRSA	t311	SCCmec II	D	YMC/09/04/R1988				53		PT1028	phiN315	phiPV83
2018-241	2018	60	m	Respiratory	MRSA	t2460	SCCmec II	D	YMC/09/04/R1988	phinm2	SA13				phiPV83	PT1028	SA12	Slt	NC_002661
2018-247	2018	60	m	Respiratory	MRSA	t548	SCCmec II	D	SA12				YMC/09/04/R1988		PT1028	phiPV83	phiN315
2018-260	2018	64	m	Catheter	MRSA	t311	SCCmec II	A	YMC/09/04/R1988				53		PT1028	phiPV83	phiN315
2018-289	2018	58	f	blood	MRSA	t002	SCCmec II	B	phi2958PVL	53			PT1028		phiPV83	phiN315	PT1028
2018-301	2018	62	m	Respiratory	MRSA	t2460	SCCmec II	B	YMC/09/04/R1988	SA13			phinm2	phiNM3
2018-302	2018	67	f	Respiratory	MRSA	t311	SCCmec II	D	YMC/09/04/R1988				53		PT1028	phiN315
2018-407	2018	85	m	Respiratory	MRSA	t002	SCCmec II	B	phi2958PVL	53			PT1028		phiN315	phiPV83
2018-409	2018	60	m	Skin/soft tissue	MSSA	t548	Absent	B	phiNM3						phiPV83	Bacill_BtCS33
2018-489	2018	46	m	Respiratory	MRSA	t311	SCCmec II	A	phiNM3	YMC/09/04/R1988	phiJB				PT1028
2018-497	2018	67	m	Skin/soft tissue	MSSA	t548	Remnant SCCmec II(mecI, mecR1, ccrB2 missing)	B	phiJB	phiNM3					phiPV83
2018-532	2018	85	f	Respiratory	MRSA	t2460	SCCmec II	B	phinm2	SA13					phiPV83	PT1028	SA12	88	phiNM3
2018-570	2018	75	m	Respiratory	MSSA	t548	Absent	B	phiJB	phiNM3					phiPV83
2018-583	2018	26	m	Skin/soft tissue	MRSA	t2460	SCCmec II	Absent	SA13				phinm2		phiPV83	88	PT1028	SA12
2018-626	2018	66	m	Respiratory	MRSA	t002	SCCmec II	B	53	phi2958PVL			PT1028		phiPV83	phiN315_
2018-689	2018	44	m	Respiratory	MRSA	t311	SCCmec II	D	YMC/09/04/R1988	phiNM3					phiPV83	PT1028
2018-836	2018	66	m	other sterile body fluids	MRSA	t2460	SCCmec II	Absent	SA13				phinm2		SA12	phiPV83	88	PT1028	Bacter_Diva
2018-860	2018	62	m	urine	MSSA	t002	Absent	B	SA97	phiNM3					phiPV83
2018-876	2018	18	m	Respiratory	MSSA	t548	SCCmec II	A	phiJB	phiNM3			YMC/09/04/R1988		phiPV83
2018-885	2018	47	m	Respiratory	MRSA	t002	SCCmec II	A	phi2958PVL	53			PT1028		phiPV83	phiN315
2018-976	2018	66	m	Respiratory	MRSA	t002	SCCmec II	B	phi2958PVL	53			PT1028		phiN315	phiPV83
2018-977	2018	58	f	Respiratory	MRSA	t2460	SCCmec II	Absent	YMC/09/04/R1988	SA13	phinm2				PT1028	88	SA12	phiPV83
2018-1001	2018	25	m	Skin/soft tissue	MRSA	t002	SCCmec II	Absent	YMC/09/04/R1988				tp310_1	69	PT1028	StauST398_4	phiPV83
2018-1136	2018	56	f	Respiratory	MSSA	t548	Absent	B	SA97	phiNM3					phiPV83
2018-1155	2018	66	m	Respiratory	MRSA	t2460	SCCmec II	C	YMC/09/04/R1988	SA13			phinm2		phiPV83	SA12	PT1028	88
2018-1164	2018	68	m	Respiratory	MRSA	t002	SCCmec II	B	53	phi2958PVL			PT1028		phiPV83	phiN315
2018-1178	2018	37	m	Respiratory	MSSA	t548	Absent	B	phiJB				phiNM3		phiNM3	phiPV83	77
2018-1208	2018	54	m	Respiratory	MRSA	t2460	SCCmec II	B	YMC/09/04/R1988	SA13			phinm2		PT1028	phiPV83	SA12	88
2018-1210	2018	36	m	Respiratory	MRSA	t311	SCCmec II	D	YMC/09/04/R1988				53		phiPV83	phiN315	PT1028
2018-1211	2018	58	m	Respiratory	MRSA	t311	SCCmec II	D	phiNM3						PT1028
